# Supplementary material for: Systematic Analysis of the Maize PHD-Finger Gene Family Reveals a Subfamily Involved in Abiotic Stress Response
Source: Int J Mol Sci. 2015 Sep 30;16(10):23517–44. doi: 10.3390/ijms161023517 (PMC4632711; doi:10.3390/ijms161023517)
Supplement: Supplementary file 1 [file ijms-16-23517-s001.zip]

Archive with 3 entries (2 files):
- ijms-94615-Supplementary Information/
- ijms-94615-Supplementary Information/ijms-94615-Table S2.xlsx
- ijms-94615-Supplementary Information/ijms-94615-Tables S1, S3-S5 and Figures S1, S2.pdf
