# Supplementary material for: Systematic Analysis of the Maize PHD-Finger Gene Family Reveals a Subfamily Involved in Abiotic Stress Response
Source: Int J Mol Sci. 2015 Sep 30;16(10):23517–44. doi: 10.3390/ijms161023517 (PMC4632711; doi:10.3390/ijms161023517)
Supplement: Supplementary file 1 [file ijms-16-23517-s001.zip › ijms-94615-Supplementary Information/ijms-94615-Table S2.xlsx]

## Sheet: Sheet1
Table S2. Information about orthologous genes among maize, rice and sorghum.
Numble	Sequence ID	Chr	Starting Positions	Ending Positions
segdup00001	GRMZM5G862565	zm1	100335533	100348389
segdup00001	Sb01g028420.1	sb1	49607686	49617121
segdup00002	GRMZM5G862565	zm1	100335533	100348389
segdup00002	LOC_Os10g42196.1	os10	22699121	22707110
segdup00003	GRMZM5G813111	zm1	276110228	276115825
segdup00003	Sb01g008160.1	sb1	7038271	7042328
segdup00004	GRMZM5G813111	zm1	276110228	276115825
segdup00004	LOC_Os03g53700.1	os3	30791616	30797021
segdup00005	AC225147.4	zm1	292875307	292879433
segdup00005	Sb01g003420.1	sb1	2741618	2745295
segdup00006	AC225147.4	zm1	292875307	292879433
segdup00006	Sb01g003410.1	sb1	2737940	2739951
segdup00007	AC225147.4	zm1	292875307	292879433
segdup00007	LOC_Os03g60400.1	os3	34347552	34349249
segdup00008	AC225147.4	zm1	292875307	292879433
segdup00008	LOC_Os03g60390.1	os3	34342899	34346745
segdup00009	GRMZM2G403562	zm2	144629199	144637545
segdup00009	LOC_Os11g05130.1	os11	2247706	2256169
segdup00010	GRMZM2G403562	zm2	144629199	144637545
segdup00010	Sb05g002930.1	sb5	3135940	3142889
segdup00011	GRMZM2G403562	zm2	144629199	144637545
segdup00011	Sb08g002920.1	sb8	3169444	3176952
segdup00012	GRMZM2G047316	zm2	158280766	158284014
segdup00012	LOC_Os07g12910.1	os7	7414568	7418059
segdup00013	GRMZM2G047316	zm2	158280766	158284014
segdup00013	Sb02g006980.1	sb2	8938847	8942268
segdup00014	GRMZM2G409224	zm2	198098543	198115319
segdup00014	LOC_Os09g38440.1	os9	22130437	22135245
segdup00015	GRMZM2G409224	zm2	198098543	198115319
segdup00015	Sb02g032470.1	sb2	67238207	67249886
segdup00016	GRMZM2G158194	zm3	9042243	9044511
segdup00016	LOC_Os01g08820.1	os1	4431532	4433679
segdup00017	GRMZM2G158194	zm3	9042243	9044511
segdup00017	Sb03g003580.1	sb3	3781459	3783196
segdup00018	GRMZM2G085266	zm3	33200782	32090831
segdup00018	LOC_Os01g11952.1	os1	6507356	6514891
segdup00019	GRMZM2G085266	zm3	33200782	32090831
segdup00019	Sb03g001640.1	sb3	1471409	1479596
segdup00020	GRMZM2G069886	zm3	114434585	114444762
segdup00020	Sb08g019950.1	sb8	50974339	50983784
segdup00021	GRMZM2G081350	zm3	133742782	133749539
segdup00021	Sb08g016700.1	sb8	44729151	44732162
segdup00022	GRMZM2G153087	zm3	135907092	135912402
segdup00022	Sb05g007010.1	sb5	12067803	12078989
segdup00023	GRMZM2G080917	zm3	170106279	170110892
segdup00023	LOC_Os01g66420.1	os1	38566147	38570861
segdup00024	GRMZM2G080917	zm3	170106279	170110892
segdup00024	LOC_Os05g34640.1	os5	20542370	20547114
segdup00025	GRMZM2G080917	zm3	170106279	170110892
segdup00025	Sb03g042180.1	sb3	69576838	69581190
segdup00026	GRMZM2G080917	zm3	170106279	170110892
segdup00026	Sb09g020610.1	sb9	50011410	50016998
segdup00027	GRMZM2G025703	zm3	171031966	171035433
segdup00027	Sb03g034510.1	sb3	62698868	62708365
segdup00028	GRMZM2G025703	zm3	171031966	171035433
segdup00028	Sb09g025810.1	sb9	55222361	55224711
segdup00029	GRMZM2G314546	zm3	197392618	197405889
segdup00029	Sb03g034510.1	sb3	62698868	62708365
segdup00030	GRMZM2G314546	zm3	197392618	197405889
segdup00030	Sb09g025810.1	sb9	55222361	55224711
segdup00031	GRMZM2G068331	zm4	10228455	10233101
segdup00031	LOC_Os11g12650.1	os11	7125124	7128857
segdup00032	GRMZM2G068331	zm4	10228455	10233101
segdup00032	Sb05g007460.1	sb5	13515368	13516460
segdup00033	GRMZM2G008259	zm4	11389157	11413875
segdup00033	LOC_Os11g14010.1	os11	7776646	7784194
segdup00034	GRMZM2G008259	zm4	11389157	11413875
segdup00034	Sb05g007010.1	sb5	12067803	12078989
segdup00035	GRMZM2G008259	zm4	11389157	11413875
segdup00035	Sb08g006530.1	sb8	10179089	10183678
segdup00036	GRMZM2G059266	zm4	40354679	40358758
segdup00036	Sb07g000565.1	sb7	389102	398894
segdup00037	GRMZM5G871463	zm4	79000726	79005980
segdup00037	LOC_Os08g32620.1	os8	20204623	20208055
segdup00038	GRMZM5G871463	zm4	79000726	79005980
segdup00038	LOC_Os09g21770.1	os9	13181330	13184741
segdup00039	GRMZM5G871463	zm4	79000726	79005980
segdup00039	Sb02g023940.1	sb2	57889034	57894523
segdup00040	GRMZM5G871463	zm4	79000726	79005980
segdup00040	Sb07g020610.1	sb7	53460598	53465929
segdup00041	GRMZM2G107807	zm4	120625503	120629020
segdup00041	LOC_Os02g35600.1	os2	21413884	21417221
segdup00042	GRMZM2G107807	zm4	120625503	120629020
segdup00042	LOC_Os04g36730.1	os4	22189014	22191831
segdup00043	GRMZM2G107807	zm4	120625503	120629020
segdup00043	Sb04g023220.1	sb4	52992265	52996053
segdup00044	GRMZM2G107807	zm4	120625503	120629020
segdup00044	Sb06g017810.1	sb6	47234265	47236946
segdup00045	GRMZM2G067019	zm4	136070311	136101261
segdup00045	LOC_Os02g39800.1	os2	24050126	24053010
segdup00046	GRMZM2G067019	zm4	136070311	136101261
segdup00046	Sb04g025725.1	sb4	55488777	55498193
segdup00047	GRMZM2G385338	zm4	234187863	234200009
segdup00047	LOC_Os02g09920.1	os2	5145548	5151131
segdup00048	GRMZM2G385338	zm4	234187863	234200009
segdup00048	Sb04g006240.1	sb4	6197746	6208436
segdup00049	GRMZM2G087482	zm5	7443884	7459423
segdup00049	LOC_Os03g53630.1	os3	30747354	30755128
segdup00050	GRMZM2G087482	zm5	7443884	7459423
segdup00050	Sb01g008195.1	sb1	7069266	7077879
segdup00051	GRMZM2G466292	zm5	65425225	65434544
segdup00051	Sb10g031260.1	sb10	60915675	60921340
segdup00052	GRMZM2G466270	zm5	65442955	65456381
segdup00052	LOC_Os06g51490.1	os6	31184911	31187612
segdup00053	GRMZM2G466270	zm5	65442955	65456381
segdup00053	Sb10g031265.1	sb10	60928507	60936528
segdup00054	GRMZM2G063864	zm5	174409725	174413665
segdup00054	LOC_Os02g35600.1	os2	21413884	21417221
segdup00055	GRMZM2G063864	zm5	174409725	174413665
segdup00055	LOC_Os04g36730.1	os4	22189014	22191831
segdup00056	GRMZM2G063864	zm5	174409725	174413665
segdup00056	Sb04g023220.1	sb4	52992265	52996053
segdup00057	GRMZM2G063864	zm5	174409725	174413665
segdup00057	Sb06g017810.1	sb6	47234265	47236946
segdup00058	GRMZM2G045544	zm5	203646189	203650857
segdup00058	LOC_Os02g48800.1	os2	29867969	29869430
segdup00059	GRMZM2G045544	zm5	203646189	203650857
segdup00059	LOC_Os06g20410.1	os6	11725804	11734594
segdup00060	GRMZM2G045544	zm5	203646189	203650857
segdup00060	Sb10g011813.1	sb10	17455748	17461139
segdup00061	GRMZM2G045544	zm5	203646189	203650857
segdup00061	Sb04g029710.1	sb4	59773510	59777969
segdup00062	GRMZM2G368206	zm5	210502142	210518679
segdup00062	Sb04g034380.1	sb6	64169770	64183982
segdup00063	GRMZM2G039895	zm6	1537396	1541397
segdup00063	LOC_Os08g01420.1	os8	272854	276978
segdup00064	GRMZM2G039895	zm6	1537396	1541397
segdup00064	Sb07g000565.1	sb7	389102	398894
segdup00065	GRMZM2G134214	zm6	54775354	54785293
segdup00065	Sb10g000260.1	sb10	69083	72646
segdup00066	GRMZM2G103230	zm6	58263970	58269763
segdup00066	Sb10g001106.1	sb10	928542	931682
segdup00067	GRMZM2G473258	zm6	94516049	94518519
segdup00067	Sb10g026360.1	sb10	55811877	55812866
segdup00068	GRMZM2G168249	zm6	107094897	107103424
segdup00068	LOC_Os06g08790.1	os6	4393376	4401129
segdup00069	GRMZM2G330024	zm6	109391739	109405354
segdup00069	LOC_Os02g52960.1	os2	32384631	32396094
segdup00070	GRMZM2G330024	zm6	109391739	109405354
segdup00070	LOC_Os06g10690.1	os6	5575867	5584373
segdup00071	GRMZM2G330024	zm6	109391739	109405354
segdup00071	Sb10g006890.1	sb10	6601494	6606646
segdup00072	GRMZM2G330024	zm6	109391739	109405354
segdup00072	Sb04g034380.1	sb4	64169770	64183982
segdup00073	GRMZM2G148810	zm6	124705685	124710238
segdup00073	LOC_Os01g06540.1	os1	3083395	3084568
segdup00074	GRMZM2G148810	zm6	124705685	124710238
segdup00074	LOC_Os05g07040.1	os5	3697729	3702359
segdup00075	GRMZM2G148810	zm6	124705685	124710238
segdup00075	Sb03g005320.1	sb3	5522386	5527272
segdup00076	GRMZM2G148810	zm6	124705685	124710238
segdup00076	Sb09g004740.1	sb9	5776080	5780873
segdup00077	GRMZM2G016817	zm6	147643515	147650880
segdup00077	Sb09g020610.1	sb9	50011410	50016998
segdup00078	GRMZM2G412492	zm7	8826124	8831882
segdup00078	LOC_Os07g07690.1	os7	3859755	3868364
segdup00079	GRMZM2G412492	zm7	8826124	8831882
segdup00079	Sb02g004100.1	sb2	4659994	4666931
segdup00080	GRMZM2G097726	zm7	13348616	13356443
segdup00080	LOC_Os03g58530.1	os3	33328214	33333421
segdup00081	GRMZM2G097726	zm7	13348616	13356443
segdup00081	LOC_Os07g08880.1	os7	4606679	4614599
segdup00082	GRMZM2G097726	zm7	13348616	13356443
segdup00082	Sb02g004890.1	sb2	5651661	5657700
segdup00083	GRMZM2G091265	zm7	105907436	105911988
segdup00083	LOC_Os08g32620.1	os8	20204623	20208055
segdup00084	GRMZM2G091265	zm7	105907436	105911988
segdup00084	LOC_Os09g21770.1	os9	13181330	13184741
segdup00085	GRMZM2G091265	zm7	105907436	105911988
segdup00085	Sb02g023940.1	sb2	57889034	57894523
segdup00086	GRMZM2G091265	zm7	105907436	105911988
segdup00086	Sb07g020610.1	sb7	53460598	53465929
segdup00087	GRMZM2G316191	zm7	150159272	150178742
segdup00087	Sb02g033850.1	sb2	68407004	68409573
segdup00088	GRMZM2G128176	zm7	171564760	171575198
segdup00088	LOC_Os07g46690.1	os7	27902966	27912209
segdup00089	GRMZM2G128176	zm7	171564760	171575198
segdup00089	Sb02g042000.1	sb2	75750285	75759097
segdup00090	GRMZM2G434715	zm7	174765898	174774731
segdup00090	LOC_Os07g49290.1	os7	29519451	29522145
segdup00091	GRMZM2G434715	zm7	174765898	174774731
segdup00091	Sb02g043960.1	sb2	77760839	77763723
segdup00092	GRMZM2G434715	zm7	174765898	174774731
segdup00092	Sb01g038485.1	sb1	62006482	62011888
segdup00093	GRMZM5G893976	zm8	15274043	15278560
segdup00093	LOC_Os01g06540.1	os1	3083395	3084568
segdup00094	GRMZM5G893976	zm8	15274043	15278560
segdup00094	LOC_Os05g07040.1	os5	3697729	3702359
segdup00095	GRMZM5G893976	zm8	15274043	15278560
segdup00095	Sb03g005320.1	sb3	5522386	5527272
segdup00096	GRMZM5G893976	zm8	15274043	15278560
segdup00096	Sb09g004740.1	sb9	5776080	5780873
segdup00097	GRMZM2G372928	zm8	25354740	25391185
segdup00097	LOC_Os01g11952.1	os1	6507356	6514891
segdup00098	GRMZM2G372928	zm8	25354740	25391185
segdup00098	Sb03g001640.1	sb3	1471409	1479596
segdup00099	GRMZM2G158918	zm8	103454290	103460620
segdup00099	LOC_Os05g34640.1	os5	20542370	20547114
segdup00100	GRMZM2G158918	zm8	103454290	103460620
segdup00100	Sb09g020610.1	sb9	50011410	50016998
segdup00101	GRMZM2G335720	zm8	137142057	137164518
segdup00101	LOC_Os01g36670.1	os1	20351524	20364454
segdup00102	GRMZM2G335720	zm8	137142057	137164518
segdup00102	Sb03g025310.1	sb3	50796997	50808418
segdup00103	GRMZM2G170412	zm8	147718464	147724348
segdup00103	LOC_Os01g46700.1	os1	26591955	26599634
segdup00104	GRMZM2G170412	zm8	147718464	147724348
segdup00104	Sb03g029850.1	sb3	58089330	58098201
segdup00105	GRMZM2G149587	zm8	156906971	156912759
segdup00105	LOC_Os01g73460.1	os1	42567843	42573082
segdup00106	GRMZM2G149587	zm8	156906971	156912759
segdup00106	Sb03g046950.1	sb3	73968225	73973385
segdup00107	GRMZM2G455243	zm9	12345652	12367654
segdup00107	LOC_Os06g08790.1	os6	4393376	4401129
segdup00108	GRMZM2G455243	zm9	12345652	12367654
segdup00108	Sb10g005910.1	sb10	5355874	5362553
segdup00109	GRMZM2G156129	zm9	29157055	29158213
segdup00109	LOC_Os06g01170.1	os6	131089	138360
segdup00110	GRMZM2G472428	zm9	30050060	30074947
segdup00110	Sb10g000310.1	sb10	108197	114093
segdup00111	GRMZM5G889372	zm9	136475636	136480652
segdup00111	LOC_Os03g19020.1	os3	10651192	10655656
segdup00112	GRMZM5G889372	zm9	136475636	136480652
segdup00112	LOC_Os07g49030.1	os7	29353044	29357315
segdup00113	GRMZM5G889372	zm9	136475636	136480652
segdup00113	Sb01g037770.1	sb1	61352302	61353843
segdup00114	GRMZM2G178072	zm9	152186947	152194716
segdup00114	LOC_Os03g04980.1	os3	2409861	2413432
segdup00115	GRMZM2G178072	zm9	152186947	152194716
segdup00115	Sb01g047350.1	sb1	70445456	70449092
segdup00116	GRMZM2G314661	zm10	4871817	4880152
segdup00116	Sb05g002930.1	sb5	3135940	3142889
segdup00117	GRMZM2G365888	zm10	27266656	27273862
segdup00117	LOC_Os12g34330.1	os12	20806080	20813363
segdup00118	GRMZM2G115424	zm10	31307377	31312172
segdup00118	Sb08g006530.1	sb8	10179089	10183678
segdup00119	GRMZM2G404426	zm10	65737118	65752360
segdup00119	Sb07g006270.1	sb7	9060058	9066214
segdup00120	GRMZM2G156088	zm10	119469068	119473971
segdup00120	LOC_Os04g36730.1	os4	22189014	22191831
segdup00121	GRMZM2G156088	zm10	119469068	119473971
segdup00121	Sb06g017810.1	sb6	47234265	47236946
segdup00122	GRMZM2G050495	zm10	119702189	119707621
segdup00122	LOC_Os02g35600.1	os2	21413884	21417221
segdup00123	GRMZM2G050495	zm10	119702189	119707621
segdup00123	Sb04g023220.1	sb4	52992265	52996053
segdup00124	GRMZM2G038050	zm10	149547787	149558325
segdup00124	LOC_Os04g59510.1	os4	35382882	35390423
segdup00125	GRMZM2G038050	zm10	149547787	149558325
segdup00125	Sb06g034065.1	sb6	61962314	61968786
